# Supplementary material for: Dissecting Heterogeneity Reveals a Unique BAMBIhighMFGE8high Subpopulation of Human UC‐MSCs
Source: Adv Sci (Weinh). 2022 Nov 14;10(1):2202510. doi: 10.1002/advs.202202510 (PMC9811468; doi:10.1002/advs.202202510)
Supplement: Supplementary file 2 — Supporting Information [file ADVS-10-2202510-s004.xlsx]

## Sheet: P0
Signature genes of C1-C3 clusters at P0
p_val	avg_logFC	pct.1	pct.2	p_val_adj	cluster	gene
HIST1H4C	0	1.29645	0.93	0.851	0	c3
HMGB2	0	1.14843	0.968	0.839	0	c3
UBE2C	0	1.13123	0.913	0.698	0	c3
UBE2S	0	1.00385	0.996	0.925	0	c3
CKS2	0	0.938402	0.926	0.693	0	c3
MKI67	0	0.92828	0.929	0.72	0	c3
H2AFZ	0	0.92762	1	0.996	0	c3
CENPF	0	0.926956	0.916	0.72	0	c3
CKS1B	0	0.908481	0.982	0.812	0	c3
FABP5	0	0.811965	0.985	0.915	0	c3
KIAA0101	0	0.754118	0.992	0.858	0	c3
BIRC5	0	0.751696	0.97	0.739	0	c3
TOP2A	0	0.740546	0.831	0.631	0	c3
H2AFX	0	0.725543	0.935	0.737	0	c3
DEK	0	0.708134	0.986	0.883	0	c3
C12orf75	0	0.689141	0.997	0.97	0	c3
RANBP1	0	0.661761	0.999	0.982	0	c3
DTYMK	0	0.651162	0.977	0.88	0	c3
PTTG1	0	0.647057	0.991	0.927	0	c3
TUBB4B	0	0.63891	0.982	0.879	0	c3
STMN1	0	0.635372	0.992	0.922	0	c3
CDC20	0	0.633627	0.883	0.695	0	c3
CCNA2	0	0.632427	0.88	0.694	0	c3
TPX2	0	0.616719	0.862	0.554	0	c3
FST	0	0.607822	0.906	0.843	0	c3
HMGA1	0	0.604879	0.999	0.987	0	c3
SMC4	0	0.600858	0.921	0.789	0	c3
MT2A	0	0.60023	1	1	0	c3
CCND1	0	0.590916	0.987	0.951	0	c3
DNAJC9	0	0.573063	0.937	0.808	0	c3
PHF19	0	0.567903	0.951	0.846	0	c3
RRM2	0	0.563836	0.896	0.701	0	c3
CAV1	0	0.556241	0.988	0.887	0	c3
TMPO	0	0.54429	0.905	0.758	0	c3
CKAP2	0	0.531689	0.828	0.603	0	c3
CENPA	0	0.526461	0.8	0.603	0	c3
ARL6IP1	0	0.525141	0.829	0.658	0	c3
ASPM	0	0.51036	0.812	0.62	0	c3
GTSE1	0	0.509743	0.822	0.613	0	c3
HN1	0	0.509003	0.998	0.981	0	c3
TYMS	0	0.508123	0.901	0.721	0	c3
AURKA	0	0.496759	0.765	0.471	0	c3
PRC1	0	0.4966	0.839	0.599	0	c3
CDKN3	0	0.490424	0.896	0.77	0	c3
HSP90AA1	0	0.489368	0.993	0.965	0	c3
CLSPN	0	0.488124	0.839	0.72	0	c3
USP1	0	0.481444	0.904	0.773	0	c3
UBE2T	0	0.467849	0.85	0.707	0	c3
AXL	0	0.456757	0.979	0.954	0	c3
PLK1	0	0.456304	0.802	0.596	0	c3
GINS2	0	0.456289	0.869	0.735	0	c3
MZT1	0	0.44556	0.89	0.707	0	c3
CEP55	0	0.433946	0.802	0.647	0	c3
EBNA1BP2	0	0.431502	0.969	0.927	0	c3
NCL	0	0.42647	0.992	0.97	0	c3
CENPK	0	0.425824	0.86	0.697	0	c3
KPNA2	0	0.420235	0.821	0.611	0	c3
FOSL1	0	0.419618	0.876	0.776	0	c3
RPL39L	0	0.41219	0.91	0.789	0	c3
PLAU	0	0.411744	0.841	0.81	0	c3
CDCA4	0	0.40928	0.847	0.727	0	c3
HELLS	0	0.409085	0.837	0.716	0	c3
HNRNPH1	0	0.405924	0.95	0.931	0	c3
ZWINT	0	0.402945	0.813	0.581	0	c3
ID1	0	0.398596	0.957	0.879	0	c3
PPP1R14B	0	0.39803	0.999	0.996	0	c3
C19orf48	0	0.395743	0.91	0.794	0	c3
NUSAP1	0	0.395424	0.772	0.579	0	c3
PBK	0	0.388597	0.771	0.621	0	c3
PRSS23	0	0.387891	0.952	0.839	0	c3
SERPINE1	0	0.384346	0.975	0.934	0	c3
CDCA3	0	0.374642	0.794	0.66	0	c3
TUBA1B	0	0.374421	1	0.981	0	c3
CCNB1	0	0.373456	0.786	0.663	0	c3
ANLN	0	0.371831	0.762	0.499	0	c3
LDHA	0	0.364413	0.992	0.973	0	c3
AURKB	0	0.363161	0.772	0.531	0	c3
ENO1	0	0.361729	0.996	0.977	0	c3
SPDL1	0	0.352816	0.859	0.79	0	c3
CENPE	0	0.35142	0.744	0.56	0	c3
ATAD2	0	0.348225	0.758	0.555	0	c3
MT1E	0	0.346575	0.996	0.982	0	c3
PSMC3IP	0	0.344946	0.783	0.671	0	c3
CDCA8	0	0.339727	0.745	0.533	0	c3
DEPDC1	0	0.337621	0.743	0.627	0	c3
CDCA5	0	0.337149	0.787	0.612	0	c3
ARHGAP22	0	0.330136	0.858	0.799	0	c3
AKAP12	0	0.327822	0.789	0.587	0	c3
HSPA8	0	0.326865	0.979	0.948	0	c3
PLAUR	0	0.32655	0.931	0.892	0	c3
ORC6	0	0.321047	0.799	0.645	0	c3
SGOL2	0	0.320704	0.755	0.541	0	c3
SGOL1	0	0.317509	0.724	0.572	0	c3
FABP4	0	0.313082	0.725	0.672	0	c3
KIF20B	0	0.311438	0.744	0.614	0	c3
TM4SF1	0	0.306737	0.903	0.844	0	c3
DLGAP5	0	0.304613	0.74	0.641	0	c3
CDK1	0	0.300839	0.732	0.681	0	c3
E2F1	0	0.299138	0.784	0.715	0	c3
HMGA2	0	0.299008	0.893	0.808	0	c3
SPHK1	0	0.29761	0.957	0.921	0	c3
ARHGAP11A	0	0.296922	0.72	0.488	0	c3
TACC3	0	0.296106	0.762	0.573	0	c3
RGS4	0	0.293091	0.741	0.536	0	c3
HMMR	0	0.290375	0.747	0.634	0	c3
FAM64A	0	0.289235	0.779	0.705	0	c3
DBF4	0	0.28886	0.733	0.564	0	c3
KCNMA1	0	0.287948	0.762	0.607	0	c3
NUF2	0	0.280371	0.712	0.59	0	c3
MGLL	0	0.278391	0.834	0.709	0	c3
KIF23	0	0.275797	0.737	0.611	0	c3
SMURF2	0	0.27323	0.868	0.789	0	c3
SPC25	0	0.266211	0.705	0.616	0	c3
ACTB	0	0.261794	1	1	0	c3
S100A16	0	0.260674	0.99	0.984	0	c3
SPC24	0	0.260285	0.76	0.681	0	c3
SAP30	0	0.259625	0.768	0.641	0	c3
COL3A1	0	1.19211	0.998	0.938	0	c1
NUPR1	0	1.06913	0.952	0.666	0	c1
MEST	0	1.04923	0.98	0.813	0	c1
SERPINE2	0	1.01972	0.986	0.93	0	c1
COL1A1	0	0.988824	1	0.999	0	c1
COL1A2	0	0.982589	1	0.994	0	c1
DCN	0	0.940078	0.922	0.633	0	c1
CCL2	0	0.906883	0.914	0.799	0	c1
LUM	0	0.825746	0.898	0.592	0	c1
IGFBP3	0	0.743454	0.87	0.604	0	c1
FTH1	0	0.735967	1	1	0	c1
BAMBI	0	0.731382	0.944	0.781	0	c1
MALAT1	0	0.677687	1	1	0	c1
IGFBP5	0	0.655163	0.973	0.931	0	c1
CEBPD	0	0.638101	0.955	0.809	0	c1
NEAT1	0	0.634165	0.991	0.948	0	c1
ACTA2	0	0.627605	0.932	0.854	0	c1
COL12A1	0	0.582695	0.968	0.895	0	c1
COL5A1	0	0.58265	0.978	0.913	0	c1
SPARC	0	0.562548	0.998	0.988	0	c1
NNMT	0	0.537587	0.979	0.916	0	c1
TGFBI	0	0.503742	0.996	0.982	0	c1
HLA-B	0	0.50068	0.944	0.864	0	c1
CXCL2	0	0.499268	0.604	0.5	0	c1
JUNB	0	0.498345	0.914	0.826	0	c1
RBP1	0	0.496456	0.852	0.671	0	c1
HTRA1	0	0.48133	0.944	0.858	0	c1
DDIT4	0	0.467218	0.779	0.528	0	c1
MYL9	0	0.448605	0.997	0.991	0	c1
COPZ2	0	0.441254	0.921	0.806	0	c1
THBS2	0	0.40739	0.835	0.666	0	c1
FTL	0	0.407168	1	1	0	c1
TIMP1	0	0.406734	0.996	0.991	0	c1
CXCL6	0	0.401639	0.965	0.936	0	c1
MTHFD2	0	0.396412	0.932	0.873	0	c1
FGF7	0	0.386067	0.862	0.584	0	c1
BGN	0	0.378982	0.781	0.611	0	c1
INHBA	0	0.376179	0.855	0.759	0	c1
MEG3	0	0.371428	0.971	0.931	0	c1
EGR1	0	0.370848	0.897	0.753	0	c1
SMYD3	0	0.369698	0.747	0.597	0	c1
VCAN	0	0.36852	0.974	0.955	0	c1
GLS	0	0.362247	0.854	0.759	0	c1
FOS	0	0.361612	0.89	0.792	0	c1
TRIB3	0	0.359471	0.804	0.678	0	c1
TGM2	0	0.349565	0.784	0.536	0	c1
MSC	0	0.348917	0.878	0.784	0	c1
TPD52L1	0	0.343772	0.681	0.484	0	c1
TAGLN	0	0.341813	0.997	0.997	0	c1
CDKN2B	0	0.32308	0.709	0.553	0	c1
LOX	0	0.322973	0.791	0.682	0	c1
MMP23B	0	0.322225	0.779	0.621	0	c1
SERPINF1	0	0.321458	0.836	0.684	0	c1
CDKN2A	0	0.320874	0.886	0.793	0	c1
LMCD1	0	0.312996	0.641	0.403	0	c1
CDKN1A	0	0.311453	0.796	0.654	0	c1
CPA4	0	0.311377	0.803	0.518	0	c1
POSTN	0	0.281779	0.858	0.772	0	c1
PDLIM3	0	0.274827	0.885	0.838	0	c1
COL8A1	0	0.274089	0.887	0.721	0	c1
DHRS3	0	0.274062	0.71	0.485	0	c1
MFGE8	0	0.262709	0.817	0.721	0	c1
FILIP1L	0	0.260797	0.781	0.661	0	c1
ITGA11	0	0.258645	0.659	0.423	0	c1
B4GALT1	0	0.256125	0.923	0.869	0	c1
PAPPA	0	0.25577	0.867	0.726	0	c1
CYP1B1	0	0.255747	0.665	0.574	0	c1
TIMP3	2.28523e-272	0.34002	0.918	0.88	1.14262e-269	c1
CXCL8	6.53995e-196	0.383105	0.734	0.694	3.26997e-193	c1
CXCL1	3.48302e-63	0.281266	0.969	0.96	1.74151e-60	c1
