# Supplementary material for: Dissecting Heterogeneity Reveals a Unique BAMBIhighMFGE8high Subpopulation of Human UC‐MSCs
Source: Adv Sci (Weinh). 2022 Nov 14;10(1):2202510. doi: 10.1002/advs.202202510 (PMC9811468; doi:10.1002/advs.202202510)
Supplement: Supplementary file 3 — Supporting Information [file ADVS-10-2202510-s001.xlsx]

## Sheet: C1
gene	cluster	p_val	p_val_adj	avg_logFC	pct.1	pct.2
ACTA2	3	0	0	0.409986	0.924	0.814
ACTA2	5	1.51236e-51	2.87742e-47	0.258708	0.888	0.821
ACTA2	6	9.27439e-134	1.76455e-129	0.397271	0.912	0.82
ACTA2	8	5.13606e-43	9.77187e-39	0.28369	0.894	0.822
ACTA2	9	6.14219e-37	1.16861e-32	0.257961	0.892	0.822
BAMBI	3	2.22132e-227	4.22629e-223	0.250586	0.57	0.351
BAMBI	6	1.68237e-131	3.20088e-127	0.306822	0.592	0.362
BAMBI	8	1.5495e-68	2.94807e-64	0.278547	0.546	0.366
CCL2	6	2.50051e-13	4.75747e-09	0.262503	0.384	0.319
CCL2	8	2.07695e-10	3.9516e-06	0.265728	0.38	0.32
CEBPD	3	1.55931e-202	2.96675e-198	0.261671	0.784	0.595
COL12A1	3	1.69926e-260	3.233e-256	0.293546	0.877	0.728
COL12A1	6	5.98961e-163	1.13958e-158	0.331159	0.887	0.735
COL1A1	3	0	0	0.477821	1	0.996
COL1A1	4	1.37866e-114	2.62304e-110	0.277042	0.999	0.996
COL1A1	5	6.3489e-137	1.20794e-132	0.328821	0.996	0.996
COL1A1	6	0	0	0.567396	0.999	0.996
COL1A1	8	1.96659e-152	3.74164e-148	0.394847	0.998	0.996
COL1A1	9	1.27513e-115	2.42607e-111	0.374677	0.999	0.996
COL1A2	3	0	0	0.511661	0.998	0.98
COL1A2	4	6.38324e-111	1.21448e-106	0.290913	0.992	0.981
COL1A2	5	7.35013e-146	1.39844e-141	0.364099	0.993	0.981
COL1A2	6	0	0	0.589087	0.997	0.981
COL1A2	8	4.50008e-159	8.56184e-155	0.450955	0.995	0.981
COL1A2	9	2.34558e-123	4.4627e-119	0.408078	0.994	0.981
COL3A1	3	0	0	0.604963	0.986	0.88
COL3A1	4	1.17132e-92	2.22855e-88	0.309449	0.928	0.887
COL3A1	5	8.49958e-152	1.61713e-147	0.419115	0.954	0.886
COL3A1	6	0	0	0.664715	0.988	0.885
COL3A1	8	6.86249e-170	1.30566e-165	0.532134	0.961	0.887
COL3A1	9	2.28405e-115	4.34563e-111	0.458753	0.957	0.887
COL5A1	3	0	0	0.329939	0.944	0.803
COL5A1	6	1.48556e-268	2.82642e-264	0.397441	0.956	0.809
COL5A1	9	3.04339e-66	5.79036e-62	0.26585	0.907	0.813
DCN	3	0	0	0.450458	0.717	0.424
DCN	5	4.41388e-108	8.39785e-104	0.327978	0.633	0.442
DCN	6	3.26604e-219	6.21397e-215	0.456476	0.729	0.438
DCN	8	2.08564e-118	3.96813e-114	0.460543	0.667	0.443
DCN	9	2.02459e-74	3.85199e-70	0.347282	0.65	0.444
FTH1	3	0	0	0.293116	1	1
FTH1	6	2.26128e-286	4.3023e-282	0.364927	1	1
FTH1	8	3.4703e-99	6.60258e-95	0.263804	1	1
IGFBP3	3	0	0	0.40825	0.625	0.378
IGFBP3	5	2.10552e-59	4.00597e-55	0.309496	0.537	0.394
IGFBP3	6	1.2394e-175	2.35809e-171	0.475937	0.642	0.389
IGFBP3	8	8.4984e-59	1.6169e-54	0.312211	0.564	0.395
IGFBP3	9	9.29767e-54	1.76898e-49	0.314703	0.566	0.395
IGFBP5	2	2.14352e-66	4.07825e-62	0.300855	0.759	0.693
IGFBP5	3	7.52712e-55	1.43211e-50	0.298217	0.776	0.694
IGFBP5	6	7.98514e-53	1.51925e-48	0.36674	0.807	0.697
IGFBP5	8	1.10388e-21	2.10024e-17	0.34717	0.764	0.7
LUM	3	0	0	0.510833	0.79	0.478
LUM	4	8.89021e-62	1.69145e-57	0.25021	0.613	0.499
LUM	5	5.39361e-117	1.02619e-112	0.357916	0.688	0.497
LUM	6	1.15498e-274	2.19746e-270	0.511007	0.799	0.493
LUM	8	1.08444e-142	2.06325e-138	0.443563	0.748	0.498
LUM	9	3.04101e-92	5.78582e-88	0.391205	0.721	0.5
MALAT1	3	0	0	0.514271	0.999	0.999
MALAT1	5	5.53627e-126	1.05333e-121	0.312504	0.999	0.999
MALAT1	6	0	0	0.455907	0.997	0.999
MALAT1	8	4.76548e-165	9.0668e-161	0.410552	0.997	0.999
MALAT1	9	2.47642e-122	4.71164e-118	0.38505	1	0.999
MEST	3	6.28088e-257	1.195e-252	0.372572	0.91	0.751
MEST	6	5.52529e-107	1.05124e-102	0.342926	0.903	0.759
NEAT1	3	0	0	0.581567	0.987	0.915
NEAT1	5	4.43798e-91	8.4437e-87	0.330539	0.968	0.919
NEAT1	6	6.99989e-302	1.3318e-297	0.550849	0.986	0.918
NEAT1	8	1.98008e-118	3.76731e-114	0.448014	0.972	0.919
NEAT1	9	1.63682e-93	3.11422e-89	0.426126	0.963	0.92
NUPR1	3	0	0	0.674169	0.863	0.505
NUPR1	4	3.28613e-81	6.25219e-77	0.304986	0.648	0.53
NUPR1	5	3.53477e-162	6.72526e-158	0.452884	0.743	0.528
NUPR1	6	0	0	0.668189	0.872	0.523
NUPR1	8	1.19404e-196	2.27178e-192	0.577552	0.801	0.529
NUPR1	9	4.44458e-122	8.45626e-118	0.484553	0.769	0.531
SERPINE2	3	1.59921e-202	3.04266e-198	0.490719	0.904	0.818
SERPINE2	5	7.51877e-32	1.43052e-27	0.283862	0.865	0.824
SERPINE2	6	1.47326e-117	2.80303e-113	0.542192	0.905	0.823
SERPINE2	8	3.2299e-34	6.14521e-30	0.264409	0.881	0.824
SERPINE2	9	5.79563e-30	1.10268e-25	0.349042	0.88	0.825
SPARC	3	0	0	0.382443	0.996	0.968
SPARC	5	3.41115e-97	6.49005e-93	0.254246	0.989	0.97
SPARC	6	0	0	0.431138	0.994	0.97
SPARC	8	6.30602e-103	1.19978e-98	0.292021	0.993	0.97
SPARC	9	3.6243e-76	6.8956e-72	0.281584	0.983	0.97

## Sheet: C3
gene	cluster	p_val	p_val_adj	avg_logFC	pct.1	pct.2
BIRC5	0	0	0	0.569841	0.957	0.61
BIRC5	1	0	0	0.273127	0.908	0.657
C12orf75	1	0	0	0.288988	0.995	0.977
CENPF	0	0	0	0.285965	0.637	0.39
CENPF	1	0	0	0.526868	0.763	0.374
CKS1B	0	0	0	0.419218	0.931	0.67
CKS1B	1	0	0	0.422047	0.936	0.692
CKS2	1	0	0	0.654103	0.904	0.608
DEK	1	0	0	0.441584	0.974	0.849
DTYMK	0	0	0	0.277857	0.896	0.729
DTYMK	1	0	0	0.360766	0.935	0.733
FABP5	0	0	0	0.32938	0.948	0.869
FABP5	1	0	0	0.327088	0.965	0.871
H2AFX	1	0	0	0.458516	0.853	0.504
H2AFZ	0	0	0	0.454493	1	0.994
H2AFZ	1	0	0	0.429532	1	0.994
HIST1H4C	1	0	0	1.21299	0.957	0.87
HMGB2	1	0	0	0.768498	0.95	0.618
KIAA0101	0	0	0	0.264041	0.964	0.805
KIAA0101	1	0	0	0.414552	0.976	0.816
MKI67	1	0	0	0.607058	0.804	0.344
PTTG1	0	0	0	0.616037	0.98	0.751
STMN1	0	0	0	0.467728	0.971	0.813
STMN1	1	0	0	0.266185	0.972	0.827
TOP2A	1	0	0	0.851353	0.777	0.213
TUBB4B	0	0	0	0.474586	0.954	0.803
UBE2C	1	0	0	1.05023	0.871	0.394
UBE2S	0	0	0	0.537548	0.988	0.907
UBE2S	1	0	0	0.37967	0.985	0.915
