# Supplementary material for: Dissecting Heterogeneity Reveals a Unique BAMBIhighMFGE8high Subpopulation of Human UC‐MSCs
Source: Adv Sci (Weinh). 2022 Nov 14;10(1):2202510. doi: 10.1002/advs.202202510 (PMC9811468; doi:10.1002/advs.202202510)
Supplement: Supplementary file 4 — Supporting Information [file ADVS-10-2202510-s003.xlsx]

## Sheet: P7
Signature genes of C1-C3 clusters at P7
gene	p_val	avg_logFC	pct.1	pct.2	p_val_adj	cluster
IGFBP5	0	0.723453	0.986	0.934	0	c2
NEAT1	0	0.348507	1	0.999	0	c2
MEST	0	0.346874	0.996	0.993	0	c2
GLRX	0	0.336492	0.995	0.984	0	c2
CTGF	0	0.332252	1	0.998	0	c2
MALAT1	0	0.300483	1	1	0	c2
FTL	0	0.281721	1	1	0	c2
COL1A1	0	0.274993	1	1	0	c2
CLDN11	0	0.253899	0.982	0.983	0	c2
NUPR1	0	0.250165	0.985	0.982	0	c2
CCL2	9.18727e-299	0.314755	0.975	0.972	4.59363e-296	c2
HMGB2	0	1.354	0.975	0.913	0	c3
STMN1	0	1.15339	0.998	0.941	0	c3
PTTG1	0	1.14597	0.998	0.949	0	c3
CKS1B	0	1.14047	0.982	0.865	0	c3
CKS2	0	1.10979	0.94	0.864	0	c3
HIST1H4C	0	1.0861	0.979	0.961	0	c3
UBE2S	0	1.06338	0.999	0.981	0	c3
UBE2C	0	1.04607	0.859	0.64	0	c3
H2AFZ	0	0.970226	1	1	0	c3
KIAA0101	0	0.934243	0.992	0.911	0	c3
BIRC5	0	0.928693	0.957	0.769	0	c3
CDKN3	0	0.828789	0.907	0.675	0	c3
CDC20	0	0.789077	0.871	0.618	0	c3
CENPF	0	0.728516	0.796	0.554	0	c3
ARL6IP1	0	0.727194	0.968	0.902	0	c3
HMGN2	0	0.720813	1	0.995	0	c3
DEK	0	0.693826	0.989	0.949	0	c3
TUBB4B	0	0.658114	0.959	0.893	0	c3
DTYMK	0	0.630785	0.968	0.865	0	c3
SMC4	0	0.621264	0.831	0.626	0	c3
TYMS	0	0.604819	0.906	0.717	0	c3
UBE2T	0	0.596711	0.905	0.755	0	c3
CCNA2	0	0.595822	0.777	0.504	0	c3
HSP90AA1	0	0.574092	1	0.998	0	c3
TOP2A	0	0.57089	0.73	0.522	0	c3
PRC1	0	0.561929	0.874	0.637	0	c3
MKI67	0	0.547346	0.767	0.498	0	c3
TUBA1B	0	0.537517	1	0.999	0	c3
HMGB3	0	0.536068	0.939	0.8	0	c3
RRM2	0	0.523587	0.828	0.581	0	c3
CKAP2	0	0.510923	0.797	0.569	0	c3
CENPA	0	0.500631	0.689	0.494	0	c3
NUSAP1	0	0.493915	0.882	0.624	0	c3
GTSE1	0	0.49259	0.71	0.527	0	c3
FST	0	0.484218	0.879	0.848	0	c3
TM4SF1	0	0.471401	0.878	0.762	0	c3
CAV1	0	0.466803	0.999	0.991	0	c3
RPL39L	0	0.46538	0.889	0.761	0	c3
NCL	0	0.464267	0.997	0.987	0	c3
AURKA	0	0.455863	0.683	0.542	0	c3
NUF2	0	0.448748	0.845	0.55	0	c3
TPX2	0	0.447788	0.722	0.516	0	c3
BUB3	0	0.442773	0.915	0.854	0	c3
CCNB1	0	0.41852	0.872	0.601	0	c3
FAM64A	0	0.415707	0.787	0.584	0	c3
LMO4	0	0.40887	0.989	0.988	0	c3
KPNA2	0	0.401277	0.872	0.753	0	c3
H2AFX	0	0.3999	0.817	0.674	0	c3
ZWINT	0	0.393445	0.748	0.616	0	c3
CCNB2	0	0.37799	0.926	0.703	0	c3
CDK1	0	0.377551	0.786	0.562	0	c3
CENPK	0	0.373211	0.733	0.602	0	c3
PMAIP1	0	0.372912	0.929	0.85	0	c3
PBK	0	0.368602	0.822	0.62	0	c3
AURKB	0	0.368374	0.721	0.564	0	c3
PLK1	0	0.365142	0.639	0.497	0	c3
GINS2	0	0.360414	0.768	0.562	0	c3
DNAJC9	0	0.359095	0.841	0.68	0	c3
MT1E	0	0.358894	1	0.998	0	c3
DEPDC1	0	0.353649	0.755	0.551	0	c3
PHF19	0	0.353431	0.832	0.669	0	c3
CYR61	0	0.343144	1	1	0	c3
CENPM	0	0.341778	0.728	0.562	0	c3
ASPM	0	0.340419	0.68	0.552	0	c3
MYBL2	0	0.337923	0.761	0.572	0	c3
CEP55	0	0.329801	0.646	0.465	0	c3
CDCA3	0	0.325476	0.674	0.514	0	c3
CLSPN	0	0.324804	0.68	0.478	0	c3
TRIP13	0	0.321559	0.686	0.491	0	c3
FOSL1	0	0.318101	0.815	0.7	0	c3
KNSTRN	0	0.314017	0.764	0.546	0	c3
SPC25	0	0.312379	0.765	0.525	0	c3
DIRAS3	0	0.307973	0.962	0.875	0	c3
ANLN	0	0.303524	0.66	0.494	0	c3
CDCA4	0	0.299628	0.721	0.65	0	c3
CDCA8	0	0.297816	0.676	0.461	0	c3
SGOL2	0	0.297332	0.639	0.486	0	c3
USP1	0	0.293195	0.753	0.648	0	c3
KIF20B	0	0.291042	0.751	0.531	0	c3
ARHGAP29	0	0.289564	0.88	0.758	0	c3
HMMR	0	0.287646	0.771	0.549	0	c3
ID1	0	0.281091	0.812	0.717	0	c3
ATAD2	0	0.279367	0.669	0.611	0	c3
GMNN	0	0.278843	0.699	0.568	0	c3
SPDL1	0	0.273632	0.725	0.593	0	c3
PRR11	0	0.272668	0.842	0.664	0	c3
AXL	0	0.271336	0.974	0.973	0	c3
SGOL1	0	0.268912	0.59	0.475	0	c3
CBR3	0	0.268421	0.795	0.808	0	c3
ORC6	0	0.264304	0.617	0.488	0	c3
CENPU	0	0.263813	0.63	0.495	0	c3
UBALD2	0	0.262475	0.795	0.775	0	c3
LDHA	0	0.253446	1	1	0	c3
CENPE	0	0.251138	0.658	0.478	0	c3
NPPB	0	1.27017	0.882	0.887	0	c1
IGFBP3	0	0.842193	0.959	0.876	0	c1
SERPINE2	0	0.755836	0.965	0.858	0	c1
MYLK	0	0.74267	0.972	0.954	0	c1
TIMP3	0	0.715369	0.997	0.991	0	c1
ACTA2	0	0.634452	1	0.999	0	c1
NUPR1	0	0.631186	0.993	0.982	0	c1
TPM2	0	0.620581	1	1	0	c1
LOX	0	0.607393	0.995	0.979	0	c1
COL3A1	0	0.599653	1	0.999	0	c1
CPA4	0	0.584918	0.959	0.918	0	c1
ACTG2	0	0.580286	0.995	0.993	0	c1
NEAT1	0	0.577581	1	0.999	0	c1
TAGLN	0	0.544618	1	1	0	c1
SPARC	0	0.537803	1	1	0	c1
TINAGL1	0	0.527278	0.933	0.856	0	c1
COL1A1	0	0.499361	1	1	0	c1
FTH1	0	0.486018	1	1	0	c1
UCHL1	0	0.481152	1	0.999	0	c1
MEST	0	0.480534	0.999	0.993	0	c1
GLS	0	0.477817	0.989	0.914	0	c1
CDKN2A	0	0.476414	0.994	0.977	0	c1
COL4A1	0	0.472731	1	0.988	0	c1
MYL9	0	0.464538	1	1	0	c1
KRT18	0	0.463672	0.995	0.979	0	c1
FN1	0	0.460301	1	1	0	c1
COL1A2	0	0.456521	1	1	0	c1
CDKN1A	0	0.456071	0.997	0.985	0	c1
SELM	0	0.45093	1	1	0	c1
CALD1	0	0.448391	1	1	0	c1
SYNPO2	0	0.434662	0.97	0.923	0	c1
HEG1	0	0.42942	0.994	0.972	0	c1
MFGE8	0	0.419906	0.991	0.935	0	c1
FTL	0	0.405845	1	1	0	c1
CTGF	0	0.398153	1	0.999	0	c1
TPD52L1	0	0.393649	0.964	0.9	0	c1
IGFBP5	0	0.381534	0.99	0.946	0	c1
COL4A2	0	0.378699	0.999	0.977	0	c1
TGFBI	0	0.374104	0.998	0.995	0	c1
SOD2	0	0.369563	0.988	0.947	0	c1
COL8A1	0	0.353528	0.959	0.848	0	c1
SERPINE1	0	0.345883	1	0.999	0	c1
POSTN	0	0.343972	0.909	0.906	0	c1
TPM1	0	0.323029	1	1	0	c1
SLC25A4	0	0.318656	0.966	0.801	0	c1
CLIC3	0	0.318051	0.897	0.877	0	c1
DAB2	0	0.316083	0.993	0.977	0	c1
KRT8	0	0.307769	0.999	0.992	0	c1
THBS2	0	0.289599	0.961	0.915	0	c1
MMP23B	0	0.281491	0.924	0.698	0	c1
LINC01503	0	0.277778	0.911	0.831	0	c1
THY1	0	0.276311	1	0.999	0	c1
FGF2	0	0.27498	0.999	0.994	0	c1
C5orf46	0	0.274107	0.836	0.732	0	c1
NREP	0	0.263104	0.983	0.955	0	c1
HERPUD1	0	0.257256	0.997	0.992	0	c1
SAT1	0	0.252147	0.995	0.984	0	c1
TIMP1	4.58689e-296	0.32446	1	0.999	2.29345e-293	c1
THBS1	1.13549e-256	0.338859	0.97	0.889	5.67743e-254	c1
